# Supplementary material for: Novel Mesoporous Cetyltrimethylammonium Bromide-Modified Magnetic Nanomaterials for Trace Extraction and Analysis of Bisphenol Endocrine Disruptors in Diverse Liquid Matrices
Source: Molecules. 2025 Jan 31;30(3):628. doi: 10.3390/molecules30030628 (PMC11820609; doi:10.3390/molecules30030628)
Supplement: Supplementary file 1 [file molecules-30-00628-s001.zip]

Archive with 1 entries (1 files):
- molecules-3427618-supplementary.pdf
